# Supplementary material for: Advanced Analytical Framework for Pyrolysis Product Characterization and Emission Profiling in Mixed Plastic Waste: Implications for Recycling Strategy
Source: Polymers (Basel). 2026 Jun 2;18(11):1381. doi: 10.3390/polym18111381 (PMC13259407; doi:10.3390/polym18111381)
Supplement: Supplementary file 1 [file polymers-18-01381-s001.zip]

Archive with 1 entries (1 files):
- polymers-4340757-supplementary.pdf
